# Supplementary material for: Macromolecular crowding directs the motion of small molecules inside cells
Source: J R Soc Interface. 2017 Jun 14;14(131):20170047. doi: 10.1098/rsif.2017.0047 (PMC5493789; doi:10.1098/rsif.2017.0047)
Supplement: Matlab Code for Brownian dynamics [file rsif20170047supp1.txt]

% MATLAB code for the article "Macromolecular crowding directs the motion
% of small molecules inside cells" by Stephen Smith and Ramon Grima.
%
% This code simulates the Brownian motion of a single sphere of radius r in
% an arbitrary distribution phi of spheres of radius R. The initial
% distribution phi is specified by the user, and random non-overlapping
% sphere locations are picked to fit the distribution. The Cichocki-Hinsen
% algorithm is used for the particle motion. The output is a vector Ystore
% which contains the trajectory of the small particle.
%%%%%%%%%%%%%%%%%%%%%%%%%%%%%%%%%%%%%%%%%%%%%%%%%%%%%%%%%%%%%%%%%%%%%%%%%%%
%%%%%%%%%%%%%%%%%%%%%%%%%%%%%%%%%%%%%%%%%%%%%%%%%%%%%%%%%%%%%%%%%%%%%%%%%%%

% Parameter specification

R=0.05; %The radius of the large particles
epsilon=0.1; %The ratio of particle sizes r/R
r=epsilon*R; %The radius of the small particle
D=1; %Small particle diffusion coefficient
DC=D*epsilon; %Large particle diffusion coefficient
dt=1e-05; %Simulation time-step, should be as small as feasible
nSim=1e02; %Number of simulation time steps.

x=-10:(2*R):10; %The grid used to define the inital particle positions

phi=0.1*normpdf(x,0,1)/max(normpdf(x,0,1)); %The initial large particle
% density. phi represents the local proportion of volume occupied, as a
% function of position.

%%%%%%%%%%%%%%%%%%%%%%%%%%%%%%%%%%%%%%%%%%%%%%%%%%%%%%%%%%%%%%%%%%%%%%%%%%%
% This section uses the grid x to place the large particles according to
% the distribution phi

l=1;
X=[]; %Array containing particle coordinates

for i=1:length(x) %Iterate over the grid points
    n=round(2*R*phi(i)/((4/3)*pi*R^3)); %Number of large particles in gridpoint i
    for j=1:n %Iterate over the particles at the gridpoint
        prop=[x(i)+(0.1*rand-0.05);R+(1-2*R)*rand;R+(1-2*R)*rand]; %proposed large particle position.
        if l>1
            [~,dx]=knnsearch(X',prop');
            while dx<(2*R) %Keep choosing new positions until there are no intersections with other particles
                prop=[x(i)+(0.1*rand-0.05);R+(1-2*R)*rand;R+(1-2*R)*rand];
                [~,dx]=knnsearch(X',prop');
            end
        end
        X=[X,prop];
        l=2;
    end
end
NC=length(X); %Total number of large particles

%%%%%%%%%%%%%%%%%%%%%%%%%%%%%%%%%%%%%%%%%%%%%%%%%%%%%%%%%%%%%%%%%%%%%%%%%%%
% This section places the small particle at 0 on the x axis, but not
% overlapping any large particles.

Y=[0;r+(1-2*r)*rand;r+(1-2*r)*rand];
[~,dx]=knnsearch(X',Y');
while dx<(r+R)
    Y=[0;r+(1-2*r)*rand;r+(1-2*r)*rand];
    [~,dx]=knnsearch(X',Y');
end

YStore=Y(1);

%%%%%%%%%%%%%%%%%%%%%%%%%%%%%%%%%%%%%%%%%%%%%%%%%%%%%%%%%%%%%%%%%%%%%%%%%%%
% This section simulates the diffusion of the particles. At each time step,
% a new position is proposed for each particle in turn. If the proposed
% position would result in a collision, the move is rejected, otherwise it
% is accepted.
h=waitbar(0);
for i=1:nSim %Iterate over each time step
    waitbar(i/nSim,h,[num2str(floor(100*i/nSim)),'% complete...']);
    prop=normrnd(0,sqrt(2*D*dt),[3,1]); %Proposed small particle position
    [~,dd]=knnsearch(X',(Y+prop)');
    if Y(2)+prop(2)<(1-r)&&Y(2)+prop(2)>r&&Y(3)+prop(3)<(1-r)&&Y(3)+prop(3)>r&&dd>(r+R)
        Y=Y+prop; %Update small particle position
    end
    for j=1:NC %Iterate over each large particle
        prop=normrnd(0,sqrt(2*DC*dt),[3,1]); %Proposed large particle position
        [~,dx]=knnsearch(X(:,[1:(j-1),(j+1):NC])',(X(:,j)+prop)');
        [~,dy]=knnsearch(Y',(X(:,j)+prop)');
        if X(2,j)+prop(2)<(1-R)&&X(2,j)+prop(2)>R&&X(3,j)+prop(3)<(1-R)&&X(3,j)+prop(3)>R&&dx>(2*R)&&dy>(r+R)
            X(:,j)=X(:,j)+prop; %Update large particle position
        end
    end
    Ystore(i+1)=Y(1); %Store the x-coordinate of the small particle.
end
close(h);
